# Supplementary material for: Diverse alternative back-splicing and alternative splicing landscape of circular RNAs
Source: Genome Res. 2016 Sep;26(9):1277–87. doi: 10.1101/gr.202895.115 (PMC5052039; doi:10.1101/gr.202895.115)
Supplement: Supplemental Material [file supp_gr.202895.115_Supplemental_Material.tar.gz]

Archive with 19 entries (17 files):
- CIRCexplorer2
- CIRCexplorer2/circ
- CIRCexplorer2/LICENSE.txt
- CIRCexplorer2/README.md
- CIRCexplorer2/requirements.txt
- CIRCexplorer2/setup.py
- CIRCexplorer2/circ/__init__.py
- CIRCexplorer2/circ/align.py
- CIRCexplorer2/circ/annotate.py
- CIRCexplorer2/circ/assemble.py
- CIRCexplorer2/circ/command_parse.py
- CIRCexplorer2/circ/denovo.py
- CIRCexplorer2/circ/dir_func.py
- CIRCexplorer2/circ/fetch_ucsc.py
- CIRCexplorer2/circ/genomic_interval.py
- CIRCexplorer2/circ/helper.py
- CIRCexplorer2/circ/parse.py
- CIRCexplorer2/circ/parser.py
- CIRCexplorer2/circ/version.py
