# Supplementary material for: Diverse alternative back-splicing and alternative splicing landscape of circular RNAs
Source: Genome Res. 2016 Sep;26(9):1277–87. doi: 10.1101/gr.202895.115 (PMC5052039; doi:10.1101/gr.202895.115)
Supplement: Supplemental Material [file supp_gr.202895.115_Supplemental_Material.tar.gz › CIRCexplorer2/README.md]

# CIRCexplorer2 -- circular RNA analysis toolset

```
   ______________  ______                __
  / ____/  _/ __ \/ ____/__  _  ______  / /___  ________  _____
 / /    / // /_/ / /   / _ \| |/_/ __ \/ / __ \/ ___/ _ \/ ___/
/ /____/ // _, _/ /___/  __/>  </ /_/ / / /_/ / /  /  __/ /
\____/___/_/ |_|\____/\___/_/|_/ .___/_/\____/_/   \___/_/
                              /_/
```

CIRCexplorer2 is the successor of CIRCexplorer with plenty of new features to facilitate circular RNA identification and characterization.

## Features

* Support multiple circular RNA aligners (TopHat/TopHat-Fusion, STAR, MapSplice and segemehl)
* *De novo* assemble novel circular RNA transcripts
* Characterize various of alternative splicing events of circular RNAs

CIRCexplorer2 documentation is available at http://CIRCexplorer2.readthedocs.org, including installation instructions and tutorial.

## Citation

Zhang XO\*, Dong R\*, Zhang Y\*, Zhang JL, Luo Z, Zhang J, Chen LL#, Yang L#. Diverse alternative back-splicing and alternative splcing landscape of circular RNAs. *under review*

## License

MIT
