# Supplementary material for: Diverse alternative back-splicing and alternative splicing landscape of circular RNAs
Source: Genome Res. 2016 Sep;26(9):1277–87. doi: 10.1101/gr.202895.115 (PMC5052039; doi:10.1101/gr.202895.115)
Supplement: Supplemental Material [file supp_gr.202895.115_Supplemental_Material.tar.gz › CIRCexplorer2/circ/version.py]

__version__ = '2.0.0'
